# Supplementary material for: Transcriptome Analysis of Apple Leaves with Apple Necrotic Mosaic Virus-Associated Mosaic Symptoms
Source: Plants (Basel). 2025 Jun 11;14(12):1787. doi: 10.3390/plants14121787 (PMC12197047; doi:10.3390/plants14121787)
Supplement: Supplementary file 1 [file plants-14-01787-s001.zip]

Archive with 4 entries (4 files):
- Supplemental figures and figure legends.pdf
- Supplemental Table S1. Summary of RNA-seq data for apple leaves in this study..xlsx
- Supplemental Table S2. Primers for RT-qPCR analysis.xlsx
- Supplemental Table S3. The expression levels of 10 DEGs selected from transcriptome data.xlsx
