# Supplementary material for: Transcriptome Analysis of Apple Leaves with Apple Necrotic Mosaic Virus-Associated Mosaic Symptoms
Source: Plants (Basel). 2025 Jun 11;14(12):1787. doi: 10.3390/plants14121787 (PMC12197047; doi:10.3390/plants14121787)
Supplement: Supplementary file 1 [file plants-14-01787-s001.zip › Supplemental Table S1. Summary of RNA-seq data for apple leaves in this study..xlsx]

## Sheet: Sheet1
Sample	Raw Reads	Raw Bases	Clean Reads		Clean Bases	Efficiency (%)	Total mapped	Unique mapped	Q20 (%)	Q30 (%)	GC (%)
Healthy-1	52921004	7.94G	37746518		5.66G	71.33	34921949 (92.52%)	27790194 (73.62%)	99.99	99.12	47
Healthy-2	53084288	7.96G	42394044		6.36G	79.86	39070425 (92.16%)	30965129 (73.04%)	99.98	99.07	47
Healthy-3	54835040	8.23G	43350980		6.50G	79.06	39986622 (92.24%)	31808443 (73.37%)	99.98	99.02	46.5
Healthy-4	54685442	8.20G	43133894		6.47G	78.88	38695897 (89.71%)	27251658 (63.18%)	99.99	99.11	47
NMA-1	53209290	7.98G	40655122		6.10G	76.41	37681440 (92.69%)	29878964 (73.49%)	99.99	99.08	47
NMA-2	50812706	7.62G	39154772		5.87G	77.06	36117226 (92.24%)	28638165 (73.14%)	99.99	99.06	47
NMA-3	50951790	7.64G	39215178		5.88G	76.97	36534280 (93.16%)	29069512 (74.13%)	99.99	99.04	47
NMA-4	49028714	7.35G	39896260		5.98G	81.37	35114775 (88.02%)	23887983 (59.88%)	99.99	99.06	47.5
MA-1	54162150	8.12G	41392958		6.21G	76.42	37049546 (89.51%)	26126237 (63.12%)	99.98	98.98	47
MA-2	51285302	7.69G	41347784		6.20G	80.62	36451618 (88.16%)	25432944 (61.51%)	99.98	98.95	46
MA-3	52310894	7.85G	43130050		6.47G	82.45	39672391 (91.98%)	31025241 (71.93%)	99.98	98.94	47
MA-4	52670438	7.90G	39984106		6.00G	75.91	35842430 (89.64%)	25277900 (63.22%)	99.98	99.03	48
