# Supplementary material for: Transcriptome Analysis of Apple Leaves with Apple Necrotic Mosaic Virus-Associated Mosaic Symptoms
Source: Plants (Basel). 2025 Jun 11;14(12):1787. doi: 10.3390/plants14121787 (PMC12197047; doi:10.3390/plants14121787)
Supplement: Supplementary file 1 [file plants-14-01787-s001.zip › Supplemental Table S2. Primers for RT-qPCR analysis.xlsx]

## Sheet: Sheet1
Name	Sequence (5'-3')	Gene ID
qMdUBQ-F	CTCCGTGGTGGTTTTTAAGT	XM008360582
qMdUBQ-R	GGAGGCAGAAACAGTACCAT
qMdARF3-F	TCCTCCCTTGGATTACACTC	MD10G1287900
qMdARF3-R	CCCTAAGAAACAGCACTGC
qMdIAA6-F	GTTATTATGGCATCGGCG	MD17G1198100
qMdIAA6-R	CCATTGTTGCTTTACGGAAG
qMdETR-F1	TTCAAGAGACTGGCAACCG	MD11G1306200
qMdETR-R1	ATGGCAAGTCCAAGTCCTG
qMdETR-F2	TTCTAAATGTTGTTGGGAATGC	MD06G1001100
qMdETR-R2	CCTGAATCTTTGACCTGTAC
qMdMYC2-L-F	GTGACTGATACTGAGTGG	MD14G1126900
qMdMYC2-L-R	CGCAAACCATAGTCTGCA
qMdWRKY53-F	ACCAGGACAACAAAGATTCC	MD06G1104100
qMdWRKY53-R	TGAGCATTCCGATGAGTGC
qMdPER47-F	TAGTGGCTTCCCATTTCG	MD03G1223300
qMdPER47-R	ATTGACGCATCACATCCC
qMdPER1-L-F	GTTCTATTAGATGACACTGC	MD04G1170900
qMdPER1-L-R	CACTTAAACTTGCTGTGGTGGA
qMdPERA2-L-F1	AATGTGACGAGCATTGTTCGCGG	MD03G1012700
qMdPERA2-L-R1	GCAGTTTTGATATCATCTAC
qMdPERA2-L-F2	TTGCGATGGATCAATTCTG	MD03G1013600
qMdPERA2-L-R2	CAATGGCGAGAATATCAGCA
