# Supplementary material for: Transcriptome Analysis of Apple Leaves with Apple Necrotic Mosaic Virus-Associated Mosaic Symptoms
Source: Plants (Basel). 2025 Jun 11;14(12):1787. doi: 10.3390/plants14121787 (PMC12197047; doi:10.3390/plants14121787)
Supplement: Supplementary file 1 [file plants-14-01787-s001.zip › Supplemental Table S3. The expression levels of 10 DEGs selected from transcriptome data.xlsx]

## Sheet: Sheet1
Gene_ID	Gene_Description	Healthy_1	Healthy_2	Healthy_3	Healthy_4	NMA_1	NMA_2	NMA_3	NMA_4	MA_1	MA_2	MA_3	MA_4	log2(fc)		Expression level changes
														NMA VS MA	MA VS Healthy	NMA VS MA	MA VS Healthy
MD10G1287900	auxin response factor 3	7.22967	10.1752	14.8642	8.53668	6.73905	4.40731	4.08443	4.09046	5.01466	5.09792	4.86179	4.51795	-0.0127177	-1.06586	down	down
MD17G1198100	auxin-induced protein IAA6	16.6638	6.3058	6.17821	1.33667	60.4884	17.858	63.1274	10.316	9.49174	0.165191	19.7915	7.09069	2.05456	0.261366	up	up
MD11G1306200	ethylene receptor	8.65708	9.30896	5.6786	8.49347	11.6356	11.1324	15.3037	13.7744	16.4103	33.9576	18.7475	9.40055	-0.598751	1.2887	down	up
MD06G1001100	ethylene receptor	2.25014	1.19839	1.50358	2.5754	2.77692	2.26085	2.56569	4.49421	4.81225	10.2563	2.82649	3.03486	-0.790837	1.47532	down	up
MD14G1126900	transcription factor MYC2-like	16.535	37.2303	20.5691	53.3367	21.4602	25.7474	55.2946	81.5934	182.039	149.626	68.9521	76.6937	-1.37447	1.9025	down	up
MD06G1104100	probable WRKY transcription factor 53	4.18288	12.1376	3.24729	4.18319	34.0614	73.0956	6.96922	20.5061	13.618	23.0128	9.30855	1.84711	1.49435	1.00862	up	up
MD04G1170900	cationic peroxidase 1-like	18.369	11.1567	44.6533	1.56989	2.34893	7.04268	1.53559	178.427	5.81461	2.33938	5.15795	1.04646	3.72112	-2.39933	up	down
MD03G1013600	peroxidase A2-like	21.7178	1.19517	0.811588	0.077641	28.5967	22.908	7.41531	29.08	2.29164	0.138432	0.499427	9.8373	2.78511	-0.898695	up	down
MD03G1012700	peroxidase A2-like	36.8881	5.36375	3.93786	0.192952	63.2457	53.0762	25.0333	19.7869	5.62331	0.305447	2.85548	7.686	3.2904	-1.49372	up	down
MD03G1223300	peroxidase 47	4.10341	3.93086	17.6339	2.72369	2.84179	3.18942	1.33448	4.47707	1.19253	0.149894	1.19668	1.26543	1.63822	-2.89969	up	down
